# Supplementary material for: Archaea: An under-estimated kingdom in livestock animals
Source: Front Vet Sci. 2022 Jul 28;9:973508. doi: 10.3389/fvets.2022.973508 (PMC9366015; doi:10.3389/fvets.2022.973508)
Supplement: Supplementary file 1 [file Data_Sheet_1.xlsx]

## Sheet: Table S1 and S2
Table S1 ANOSIM among groups based on BrayCurtis distance matrix produced by metagenomic dataset
	Cattle	Sheep	Pig	Chicken
Cattle	na	0.677/0.001	0.996/0.001	1.000/0.001
Sheep	na	na	0.996/0.003	1.000/0.001
Pig	na	na	na	0.989/0.002
Chicken	na	na	na	na
*The first and second value in each cell were R and P value of ANOSIM analysis, respectively.
Table S2 ANOSIM among groups based on BrayCurtis distance matrix produced by metatranscriptomic dataset
	Cattle	Sheep	Pig	Chicken
Cattle	na	0.777/0.001	0.983/0.001	1.000/0.001
Sheep	na	na	0.951/0.001	0.998/0.001
Pig	na	na	na	0.996/0.003
Chicken	na	na	na	na
*The first and second value in each cell were R and P value of ANOSIM analysis, respectively.

## Sheet: Table S3
Table S3. The "active archaeal species" in different host species
Archaeal species	Folder Change	Host species
MGIIa_I_sp002696315	9.30155	Sheep
Methanobrevibacter_A_sp900314695	8.56868	Sheep
Methanobrevibacter_A_sp902785855	5.75319	Sheep
Methanobrevibacter_A_millerae_A	3.67319	Sheep
MX_02_sp006954405	3.3767	Sheep
SOKP01_sp011364975	2.7024	Sheep
Methanobrevibacter_D_filiformis	2.28191	Sheep
Methanobrevibacter_ruminantium	47.6662	Pig
Methanosphaera_sp003266065	47.355	Pig
Methanosphaera_cuniculi	30.0075	Pig
Methanosphaera_stadtmanae	27.559	Pig
Methanobrevibacter_sp902784195	25.9225	Pig
Methanosphaera_sp001729965	24.1767	Pig
Methanosphaera_sp902797085	22.5889	Pig
Methanosphaera_sp003266105	16.0326	Pig
Methanosphaera_sp003266075	14.5739	Pig
Methanosphaera_sp003268005	14.4432	Pig
Methanobrevibacter_ruminantium_A	14.372	Pig
Methanobrevibacter_sp900314635	14.1343	Pig
Methanobrevibacter_sp902774685	12.6276	Pig
Methanosphaera_sp900322125	12.5989	Pig
Methanobrevibacter_sp902769175	11.7381	Pig
Methanosphaera_sp10242u	10.4879	Pig
Methanosphaera_sp003266165	5.35831	Pig
Methanosphaera_sp003266145	4.0262	Pig
Methanobrevibacter_B_boviskoreani	2.85184	Pig
Methanobrevibacter_A_gottschalkii	2.02102	Pig
Methanobrevibacter_A_sp900769095	9.95596	Chicken
Methanomassiliicoccus_A_intestinalis	9.12654	Chicken
MGIIa_K1_sp002507425	3.96918	Chicken
MGIIa_K1_sp002715725	3.14136	Chicken
UBA349_sp002839705	2.08276	Chicken
Methanomethylophilus_sp902763685	68.4043	Cattle
Methanomethylophilus_sp902787415	47.5714	Cattle
ISO4_G1_sp001563305	46.3595	Cattle
Methanomethylophilus_sp000350305	41.9656	Cattle
Methanomethylophilus_sp001560915	30.4764	Cattle
Methanomethylophilus_sp001481295	25.5453	Cattle
Methanomethylophilus_alvus	17.6096	Cattle
Methanobrevibacter_A_sp902785855	8.76588	Cattle
Methanosphaera_sp11921u	8.35969	Cattle
SDNM01_sp004524515	5.96134	Cattle
SOKP01_sp011364975	4.86191	Cattle
SOKP01_sp005223125	4.64061	Cattle
Methanosphaera_sp10242u	4.18624	Cattle
RDOG01_sp011365055	4.11575	Cattle
Methanobrevibacter_C_cuticularis	3.38394	Cattle
SOKP01_sp013375475	3.01632	Cattle
LC_2_sp001940725	2.10452	Cattle
